# Supplementary material for: The Distribution of Genes Associated With Regulated Cell Death Is Decoupled From the Mitochondrial Phenotypes Within Unicellular Eukaryotic Hosts
Source: Front Cell Dev Biol. 2020 Sep 23;8:536389. doi: 10.3389/fcell.2020.536389 (PMC7539657; doi:10.3389/fcell.2020.536389)
Supplement: Supplementary file 5 [file Table_1.XLSX]

## Sheet:  
taxon	lineage	superphylum	mitochondrial phenotype	lifestyle	RCD reported in:	proteome source
Babesia microti	Eukaryota; Alveolate; Apicomplexa	SAR	Aerobic mitochondria	P	-	https://www.ncbi.nlm.nih.gov/bioproject/PRJEA72411/
Cryptosporidium parvum	Eukaryota; Alveolate; Apicomplexa	SAR	Mitosome	P	-	https://www.ncbi.nlm.nih.gov/bioproject/PRJNA144/
Plasmodium falciparum	Eukaryota; Alveolate; Apicomplexa	SAR	Aerobic mitochondria	P	Deponte and Becker, 2004; Sow et al., 2015	https://www.ncbi.nlm.nih.gov/bioproject/PRJNA13173/
Toxoplasma gondii	Eukaryota; Alveolate; Apicomplexa	SAR	Aerobic mitochondria	P	Portes et al., 2017	https://www.ncbi.nlm.nih.gov/bioproject/PRJNA28893/
Vitrella brassicaformis	Eukaryota; Alveolate; Chromerida	SAR	Aerobic mitochondria	S	-	https://www.ncbi.nlm.nih.gov/bioproject/PRJNA300221
Ichthyophthirius multifiliis	Eukaryota; Alveolate; Ciliate	SAR	Aerobic mitochondria	P	Xu et al., 2005	Méheust et al., 2018
Paramecium tetraurelia	Eukaryota; Alveolate; Ciliate	SAR	Aerobic mitochondria	F	-	Méheust et al., 2018
Stentor coeruleus	Eukaryota; Alveolate; Ciliate	SAR	Aerobic mitochondria	F	-	https://www.ncbi.nlm.nih.gov/bioproject/PRJNA352242/
Stylonychia lemnae	Eukaryota; Alveolate; Ciliate	SAR	Aerobic mitochondria	F	-	https://www.ncbi.nlm.nih.gov/bioproject/PRJEB5806/
Tetrahymena thermophila	Eukaryota; Alveolate; Ciliate	SAR	Aerobic mitochondria	F	Christensen et al., 1998	Méheust et al., 2018
Symbiodinium minutum	Eukaryota; Alveolate; Dinoflagellate	SAR	Aerobic mitochondria	S	-	Méheust et al., 2018
Acanthamoeba castellanii	Eukaryota; Amoebozoa; Acanthamoebidae	Amorphea	Hydrogen-producing mitochondria	F	Baig et al., 2017; Sifaoui et al., 2017; Koutsogiannis et al., 2019	Méheust et al., 2018
Entamoeba histolytica	Eukaryota; Amoebozoa; Archamoeba	Amorphea	Mitosome	P	Villalba et al., 2007; Nandi et al., 2010; Domínguez-Fernández et al., 2018	https://www.ncbi.nlm.nih.gov/bioproject/PRJNA19739
Mastigamoeba balamuthi	Eukaryota; Amoebozoa; Archamoeba	Amorphea	Hydrogenosome	F	-	http://mastigamoeba.img.cas.cz/transcripts_v5.0/mastiga_cDNA_v3-best_candidates.fna (translated cDNA)
Dictyostelium discoideum	Eukaryota; Amoebozoa; Mycetozoa	Amorphea	Aerobic mitochondria	M	Cornillon et al., 1994; Arnoult et al., 2001; Kawli et al., 2002; Roisin-Bouffay et al., 2004; Kadam et al., 2017	Méheust et al., 2018
Heterostelium album	Eukaryota; Amoebozoa; Mycetozoa	Amorphea	Aerobic mitochondria	M	-	https://www.ncbi.nlm.nih.gov/bioproject/PRJNA46447/
Chlamydomonas reinhardtii	Eukaryota; Archaeplastida; Chlorophyta	Archaeplastida	Anaerobic mitochondria	F	Kasuba et al., 2015	Méheust et al., 2018
Chlorella variabilis	Eukaryota; Archaeplastida; Chlorophyta	Archaeplastida	Aerobic mitochondria	F	-	Méheust et al., 2018
Coccomyxa subellipsoidea	Eukaryota; Archaeplastida; Chlorophyta	Archaeplastida	Aerobic mitochondria	F	-	Méheust et al., 2018
Micromonas pusilla	Eukaryota; Archaeplastida; Chlorophyta	Archaeplastida	Aerobic mitochondria	F	-	Méheust et al., 2018
Ostreococcus tauri	Eukaryota; Archaeplastida; Chlorophyta	Archaeplastida	Aerobic mitochondria	F	-	Méheust et al., 2018
Volvox carteri	Eukaryota; Archaeplastida; Chlorophyta	Archaeplastida	Aerobic mitochondria	M	-	Méheust et al., 2018
Cyanophora paradoxa	Eukaryota; Archaeplastida; Glaucophyta	Archaeplastida	Aerobic mitochondria	F	-	Méheust et al., 2018
Cyanidioschyzon merolae	Eukaryota; Archaeplastida; Rhodophyta	Archaeplastida	Aerobic mitochondria	F	-	Méheust et al., 2018
Galdieria sulphuraria	Eukaryota; Archaeplastida; Rhodophyta	Archaeplastida	Aerobic mitochondria	F	-	Méheust et al., 2018
Porphyridium purpureum	Eukaryota; Archaeplastida; Rhodophyta	Archaeplastida	Aerobic mitochondria	F	-	Méheust et al., 2018
Guillardia theta	Eukaryota; Cryptophyta	Cryptista	Aerobic mitochondria	F	-	Méheust et al., 2018
Euglena gracilis	Eukaryota; Euglenozoa; Euglenoida	Excavata	Anaerobic mitochondria	F	Scheuerlein, 1995; Bumbulis and Balog, 2013	Ebenezer et al., 2019
Bodo saltans	Eukaryota; Euglenozoa; Kinetoplastida	Excavata	Aerobic mitochondria	F	-	Méheust et al., 2018
Leishmania donovani	Eukaryota; Euglenozoa; Kinetoplastida	Excavata	Aerobic mitochondria	P	Smirlis and Soteriadou 2011; El-Hani et al., 2012	https://www.ncbi.nlm.nih.gov/bioproject/PRJEA61817
Leishmania major	Eukaryota; Euglenozoa; Kinetoplastida	Excavata	Aerobic mitochondria	P	Nguewa et al., 2004; Smirlis and Soteriadou 2011; El-Hani et al., 2012	https://www.ncbi.nlm.nih.gov/bioproject/PRJNA10724
Trypanosoma brucei	Eukaryota; Euglenozoa; Kinetoplastida	Excavata	Aerobic mitochondria	P	Welburn et al., 2006 ; Smirlis and Soteriadou 2011	Méheust et al., 2018
Trypanosoma cruzi	Eukaryota; Euglenozoa; Kinetoplastida	Excavata	Aerobic mitochondria	P	de Souza et al., 2003; Nguewa et al., 2004; Kosec et al., 2006	https://www.ncbi.nlm.nih.gov/bioproject/PRJNA15540
Kipferlia bialata	Eukaryota; Fornicata; Carpediemonas-like	Excavata	Hydrogenosome	F	-	https://www.ncbi.nlm.nih.gov/bioproject/PRJDB5223/
Giardia lamblia	Eukaryota; Fornicata; Diplomonadida	Excavata	Mitosome	P	Bagchi et al., 2012; Martinez-Espinosa et al., 2015	https://www.ncbi.nlm.nih.gov/bioproject/PRJNA1439/
Spironucleus salmonicida	Eukaryota; Fornicata; Diplomonadida	Excavata	Hydrogenosome	P	-	https://www.ncbi.nlm.nih.gov/bioproject/PRJNA60811/
Emiliania huxleyi	Eukaryota; Haptophyta	Haptophyta	Aerobic mitochondria	F	Bidle et al., 2007; Liu et al., 2018	Méheust et al., 2018
Naegleria gruberi	Eukaryota; Heterolobosea	Excavata	Aerobic mitochondria	F	Cárdenas-Zúñiga et al., 2017	Méheust et al., 2018
Thecamonas trahens	Eukaryota; Opisthokonta; Apusozoa	Amorphea	Aerobic mitochondria	F	-	Méheust et al., 2018
Monosiga brevicollis	Eukaryota; Opisthokonta; Choanoflagellate	Amorphea	Aerobic mitochondria	F	-	Méheust et al., 2018
Salpingoeca rosetta	Eukaryota; Opisthokonta; Choanoflagellate	Amorphea	Aerobic mitochondria	M	-	Méheust et al., 2018
Capsaspora owczarzaki	Eukaryota; Opisthokonta; Filasterea	Amorphea	Aerobic mitochondria	M	-	Méheust et al., 2018
Allomyces macrogynus	Eukaryota; Opisthokonta; Fungi	Amorphea	Aerobic mitochondria	M	-	Méheust et al., 2018
Candida albicans	Eukaryota; Opisthokonta; Fungi	Amorphea	Aerobic mitochondria	M	Phillips et al., 2003; Ma et al., 2016	https://www.ncbi.nlm.nih.gov/bioproject/PRJNA14005
Encephalitozoon cuniculi	Eukaryota; Opisthokonta; Fungi	Amorphea	Mitosome	P	-	https://www.ncbi.nlm.nih.gov/bioproject/PRJNA13833/
Mortierella verticillata	Eukaryota; Opisthokonta; Fungi	Amorphea	Aerobic mitochondria	M	-	Méheust et al., 2018
Neocallimastix californiae	Eukaryota; Opisthokonta; Fungi	Amorphea	Hydrogenosome	S	-	https://www.ncbi.nlm.nih.gov/bioproject/PRJNA262392/
Saccharomyces cerevisiae	Eukaryota; Opisthokonta; Fungi	Amorphea	Aerobic mitochondria	M	Madeo et al., 2002; Büttner et al., 2006; Eisenberg et al., 2007; Ruckenstuhl et al., 2010; Carmona-Gutierrez et al., 2018	Méheust et al., 2018
Spizellomyces punctatus	Eukaryota; Opisthokonta; Fungi	Amorphea	Aerobic mitochondria	F	-	Méheust et al., 2018
Trachipleistophora hominis	Eukaryota; Opisthokonta; Fungi	Amorphea	Mitosome	P	-	https://www.ncbi.nlm.nih.gov/bioproject/PRJNA84343/
Ustilago maydis	Eukaryota; Opisthokonta; Fungi	Amorphea	Aerobic mitochondria	M	Mukherjee et al., 2017	https://www.ncbi.nlm.nih.gov/bioproject/PRJNA1446/
Sphaeroforma arctica	Eukaryota; Opisthokonta; ichthyosporea	Amorphea	Aerobic mitochondria	M	-	Méheust et al., 2018
Monocercomonoides exilis	Eukaryota; Oximonadida	Excavata	No mitochondria	S	-	http://www.protistologie.cz/hampllab/data.html
Trichomonas vaginalis	Eukaryota; Parabasalia; Trichomonadida	Excavata	Hydrogenosome	P	Chose at al, 2002; Chose et al., 2003; Mariante et al., 2003	https://www.ncbi.nlm.nih.gov/bioproject/PRJNA16084/
Tritrichomonas foetus	Eukaryota; Parabasalia; Tritrichomonadida	Excavata	Hydrogenosome	P	Mariante et al., 2003	https://www.ncbi.nlm.nih.gov/bioproject/PRJNA345179/
Bigelowiella natans	Eukaryota; Rhizaria; Cercozoa	SAR	Aerobic mitochondria	F	-	Méheust et al., 2018
Reticulomyxa filosa	Eukaryota; Rhizaria; Foraminifera	SAR	Aerobic mitochondria	F	-	Méheust et al., 2018
Blastocystis hominis	Eukaryota; Stramenopile; Blastocystida	SAR	Hydrogen-producing mitochondria	P	Nasirudeen et al., 2001; Nasirudeen et al., 2004; Nasirudeen and Tan 2005; Balakrishnan and Kumar, 2014; Dhurga et al., 2016	https://www.ncbi.nlm.nih.gov/bioproject/PRJEA45923/
Fistulifera solaris	Eukaryota; Stramenopile; Diatoms	SAR	Aerobic mitochondria	F	-	https://www.ncbi.nlm.nih.gov/bioproject/PRJDB2969/
Phaeodactylum tricornutum	Eukaryota; Stramenopile; Diatoms	SAR	Aerobic mitochondria	F	Vardi et al., 2006	Méheust et al., 2018
Thalassiosira pseudonana	Eukaryota; Stramenopile; Diatoms	SAR	Aerobic mitochondria	F	Bidle and Bender, 2008; Luo et al., 2014	Méheust et al., 2018
Pseudo-nitzschia multiseries	Eukaryota; Stramenopile; Diatoms	SAR	Aerobic mitochondria	M	-	Méheust et al., 2018
Nannochloropsis gaditana	Eukaryota; Stramenopile; Eustigmatophyceae	SAR	Aerobic mitochondria	F	-	https://www.ncbi.nlm.nih.gov/bioproject/PRJNA170989/
Bremia lactucae	Eukaryota; Stramenopile; Oomycota	SAR	Aerobic mitochondria	M	-	https://www.ncbi.nlm.nih.gov/bioproject/PRJNA387613/
Phytophthora capsici	Eukaryota; Stramenopile; Oomycota	SAR	Aerobic mitochondria	M	Mei et al., 2019	https://www.ncbi.nlm.nih.gov/bioproject/PRJNA48515
Aureococcus anophagefferens	Eukaryota; Stramenopile; Pelagophyceae	SAR	Aerobic mitochondria	F	-	Méheust et al., 2018
Ectocarpus siliculosus	Eukaryota; Stramenopile; Phaeophyta	SAR	Aerobic mitochondria	M	-	https://www.ncbi.nlm.nih.gov/bioproject/PRJEA42625/
References:
Arnoult, D., Tatischeff, I., Estaquier, J., Girard, M., Sureau, F., Tissier, J. P., et al. (2001). On the Evolutionary Conservation of the Cell Death Pathway: Mitochondrial Release of an Apoptosis-inducing Factor during Dictyostelium discoideum Cell Death. Mol. Biol. Cell 12, 3016–3030. doi:10/gftsgj.
Bagchi, S., Oniku, A. E., Topping, K., Mamhoud, Z. N., and Paget, T. A. (2012). Programmed cell death in Giardia. Parasitology 139, 894–903. doi:10/f3z67d.
Baig, A. M., Lalani, S., and Khan, N. A. (2017). Apoptosis in Acanthamoeba castellanii belonging to the T4 genotype. J. Basic Microbiol. 57, 574–579. doi:10/f95t9g.
Balakrishnan, D. D., and Kumar, S. G. (2014). Higher Caspase-like activity in symptomatic isolates of Blastocystis spp. Parasites Vectors 7, 219. doi:10/gfzcg8.
Bidle, K. D., and Bender, S. J. (2008). Iron Starvation and Culture Age Activate Metacaspases and Programmed Cell Death in the Marine Diatom Thalassiosira pseudonana. Eukaryot. Cell 7, 223–236. doi:10/dh9kz7.
Bidle, K. D., Haramaty, L., Barcelos e Ramos, J., and Falkowski, P. (2007). Viral activation and recruitment of metacaspases in the unicellular coccolithophore, Emiliania huxleyi. Proc. Natl. Acad. Sci. 104, 6049–6054. doi:10/b8fvkq.
Bumbulis, M. J., and Balog, B. M. (2013). UV-C Exposure Induces an Apoptosis-Like Process in Euglena gracilis. ISRN Cell Biol. 2013, 1–6. doi:10/gb68qx.
Büttner, S., Eisenberg, T., Herker, E., Carmona-Gutierrez, D., Kroemer, G., and Madeo, F. (2006). Why yeast cells can undergo apoptosis: death in times of peace, love, and war. J. Cell Biol. 175, 521–525. doi:10.1083/jcb.200608098.
Cárdenas-Zúñiga, R., Silva-Olivares, A., Villalba-Magdaleno, J. D. A., Sánchez-Monroy, V., Serrano-Luna, J., and Shibayama, M. (2017). Amphotericin B induces apoptosis-like programmed cell death in Naegleria fowleri and Naegleria gruberi. Microbiology 163, 940–949. doi:10/gbw5c4.
Carmona-Gutierrez, D., Bauer, M. A., Zimmermann, A., Aguilera, A., Austriaco, N., Ayscough, K., et al. (2018). Guidelines and recommendations on yeast cell death nomenclature. Microb. Cell 5, 4–31. doi:10/gc8ww2.
Chose, O., Noël, C., Gerbod, D., Brenner, C., Viscogliosi, E., and Roseto, A. (2002). A Form of Cell Death with Some Features Resembling Apoptosis in the Amitochondrial Unicellular Organism Trichomonas vaginalis. Exp. Cell Res. 276, 32–39. doi:10/c2f77f.
Chose, O., Sarde, C. O., Gerbod, D., Viscogliosi, E., and Roseto, A. (2003). Programmed cell death in parasitic protozoans that lack mitochondria. Trends Parasitol. 19, 559–564.
Christensen, S. (1998). Staurosporine-induced cell death in Tetrahymena thermophila has mixed characteristics of both apoptotic and autophagic degeneration. Cell Biol. Int. 22, 591–598. doi:10/ds6ztb.
Cornillon, S., Foa, C., Davoust, J., Buonavista, N., Gross, J. D., and Golstein, P. (1994). Programmed cell death in Dictyostelium. J. Cell. Sci. 107 ( Pt 10), 2691–2704.
de Souza, E. M., Araújo-Jorge, T. C., Bailly, C., Lansiaux, A., Batista, M. M., Oliveira, G. M., et al. (2003). Host and parasite apoptosis following Trypanosoma cruzi infection in in vitro and in vivo models. Cell Tissue Res. 314, 223–235. doi:10/bd8r25.
Deponte, M., and Becker, K. (2004). Plasmodium falciparum – do killers commit suicide? Trends Parasitol. 20, 165–169. doi:10/ddtkv3.
Dhurga, D. B., Suresh, K., and Tan, T. C. (2016). Granular Formation during Apoptosis in Blastocystis sp. Exposed to Metronidazole (MTZ). PLoS One 11, e0155390. doi:10/gbp6jj.
Domínguez-Fernández, T., Rodríguez, M. A., Sánchez Monroy, V., Gómez García, C., Medel, O., and Pérez Ishiwara, D. G. (2018). A Calpain-Like Protein Is Involved in the Execution Phase of Programmed Cell Death of Entamoeba histolytica. Front. Cell. Infect. Microbiol. 8, 339. doi:10/gffw7z.
Ebenezer, T. E., Zoltner, M., Burrell, A., Nenarokova, A., Novák Vanclová, A. M. G., Prasad, B., et al. (2019). Transcriptome, proteome and draft genome of Euglena gracilis. BMC Biol. 17, 11. doi:10/gf4m65.
Eisenberg, T., Büttner, S., Kroemer, G., and Madeo, F. (2007). The mitochondrial pathway in yeast apoptosis. Apoptosis 12, 1011–1023. doi:10.1007/s10495-007-0758-0.
El-Hani, C. (2012). Apoptosis and apoptotic mimicry in Leishmania: an evolutionary perspective. Front. Cell. Infect. Microbiol. 2, 96. doi:10/gfs43f.
Kadam, A. A., Jubin, T., Mir, H. A., and Begum, R. (2017). Potential role of Apoptosis Inducing Factor in evolutionarily significant eukaryote, Dictyostelium discoideum survival. Biochim. Biophys. Acta Gen. Subj. 1861, 2942–2955. doi:10/f9h5cw.
Kasuba, K. C., Vavilala, S. L., and D’Souza, J. S. (2015). Apoptosis-like cell death in unicellular photosynthetic organisms — A review. Algal Res. 12, 126–133. doi:10/gd897g.
Kawli, T., Venkatesh, B. R., Nanjundiah, V., Kennady, P. K., and Pande, G. (2002). Correlates of developmental cell death in Dictyostelium discoideum. Differentiation 70, 272–281. doi:10/bbrv2x.
Kosec, G., Alvarez, V. E., Agüero, F., Sánchez, D., Dolinar, M., Turk, B., et al. (2006). Metacaspases of Trypanosoma cruzi: Possible candidates for programmed cell death mediators. Mol. Biochem. Parasitol. 145, 18–28. doi:10/b5hqd6.
Koutsogiannis, Z., MacLeod, E. T., and Maciver, S. K. (2019). G418 induces programmed cell death in Acanthamoeba through the elevation of intracellular calcium and cytochrome c translocation. Parasitol. Res. 118, 641–651. doi:10/gfxsc7.
Liu, J., Cai, W., Fang, X., Wang, X., and Li, G. (2018). Virus-induced apoptosis and phosphorylation form of metacaspase in the marine coccolithophorid Emiliania huxleyi. Arch. Microbiol. 200, 413–422. doi:10/gc748b.
Luo, C.-S., Liang, J.-R., Lin, Q., Li, C., Bowler, C., Anderson, D. M., et al. (2014). Cellular Responses Associated with ROS Production and Cell Fate Decision in Early Stress Response to Iron Limitation in the Diatom Thalassiosira pseudonana. J. Proteome Res. 13, 5510–5523. doi:10/f6r7rr.
Ma, F., Zhang, Y., Wang, Y., Wan, Y., Miao, Y., Ma, T., et al. (2016). Role of Aif1 in regulation of cell death under environmental stress in Candida albicans: Role of Aif1 in Candida albicans. Yeast 33, 493–506. doi:10/f88bnb.
Madeo, F., Herker, E., Maldener, C., Wissing, S., Lächelt, S., Herlan, M., et al. (2002). A caspase-related protease regulates apoptosis in yeast. Mol. Cell 9, 911–917.
Mariante, R. M., Guimarães, C. A., Linden, R., and Benchimol, M. (2003). Hydrogen peroxide induces caspase activation and programmed cell death in the amitochondrial Tritrichomonas foetus. Histochem. Cell Biol. 120, 129–141.
Martínez-Espinosa, R., Argüello-García, R., Saavedra, E., and Ortega-Pierres, G. (2015). Albendazole induces oxidative stress and DNA damage in the parasitic protozoan Giardia duodenalis. Front. Microbiol. 6, 800. doi:10/gfxzx9.
Méheust, R., Watson, A. K., Lapointe, F.-J., Papke, R. T., Lopez, P., and Bapteste, E. (2018). Hundreds of novel composite genes and chimeric genes with bacterial origins contributed to haloarchaeal evolution. Genome Biol. 19, 75. doi:10/gf4pwc.
Mei, X., Liu, Y., Huang, H., Du, F., Huang, L., Wu, J., et al. (2019). Benzothiazole inhibits the growth of Phytophthora capsici through inducing apoptosis and suppressing stress responses and metabolic detoxification. Pestic. Biochem. Physiol. 154, 7–16. doi:10/gfxshn.
Mukherjee, D., Gupta, S., Saran, N., Datta, R., and Ghosh, A. (2017). Induction of apoptosis-like cell death and clearance of stress-induced intracellular protein aggregates: dual roles for Ustilago maydis metacaspase Mca1: Both conventional and unconventional function for Mca1. Mol. Microbiol. 106, 815–831. doi:10/gcmmtj.
Nandi, N., Sen, A., Banerjee, R., Kumar, S., Kumar, V., Ghosh, A. N., et al. (2010). Hydrogen peroxide induces apoptosis-like death in Entamoeba histolytica trophozoites. Microbiology 156, 1926–1941. doi:10/bdzq5d.
Nasirudeen, A. M. A. (2004). Metronidazole induces programmed cell death in the protozoan parasite Blastocystis hominis. Microbiology 150, 33–43. doi:10/bvzkhx.
Nasirudeen, A. M. A., and Tan, K. S. W. (2005). Programmed cell death in Blastocystis hominis occurs independently of caspase and mitochondrial pathways. Biochimie 87, 489–497. doi:10/c2pv9h.
Nasirudeen, A. M. A., Tan, K. S. W., Singh, M., and Yap, E. H. (2001). Programmed cell death in a human intestinal parasite, Blastocystis hominis. Parasitology 123. doi:10/ft5w7q.
Nguewa, P. A., Fuertes, M. A., Valladares, B., Alonso, C., and Pérez, J. M. (2004). Programmed cell death in trypanosomatids: a way to maximize their biological fitness? Trends Parasitol. 20, 375–380. doi:10/fj7t99.
Phillips, A. J., Sudbery, I., and Ramsdale, M. (2003). Apoptosis induced by environmental stresses and amphotericin B in Candida albicans. Proc. Natl. Acad. Sci. 100, 14327–14332. doi:10/d2hfrw.
Portes, J. A., Motta, C. S., Azeredo, N. F., Fernandes, C., Horn, A., De Souza, W., et al. (2017). In vitro treatment of Toxoplasma gondii with copper(II) complexes induces apoptosis-like and cellular division alterations. Vet. Parasitol. 245, 141–152. doi:10/gcgspt.
Roisin-Bouffay, C., Luciani, M.-F., Klein, G., Levraud, J.-P., Adam, M., and Golstein, P. (2004). Developmental Cell Death in Dictyostelium Does Not Require Paracaspase. J. Biol. Chem. 279, 11489–11494. doi:10/ffhc9j.
Ruckenstuhl, C., Carmona-Gutierrez, D., and Madeo, F. (2010). The sweet taste of death: glucose triggers apoptosis during yeast chronological aging. Aging 2, 643–649. doi:10/gftgjm.
Scheuerlein, R., Treml, S., Thar, B., Tirlapur, U. K., and Häder, D.-P. (1995). Evidence for UV-B-induced DNA degradation in Euglena gracilis mediated by activation of metal-dependent nucleases. J. Photochem. Photobiol. B, Biol. 31, 113–123. doi:10/d5xj55.
Sifaoui, I., López-Arencibia, A., Martín-Navarro, C. M., Reyes-Batlle, M., Wagner, C., Chiboub, O., et al. (2017). Programmed cell death in Acanthamoeba castellanii Neff induced by several molecules present in olive leaf extracts. PLoS One 12, e0183795. doi:10/gbt838.
Smirlis, D., and Soteriadou, K. (2011). Trypanosomatid apoptosis: “Apoptosis” without the canonical regulators. Virulence 2, 253–256. doi:10/cd78gt.
Sow, F., Nyonda, M., Bienvenu, A.-L., and Picot, S. (2015). Wanted Plasmodium falciparum, dead or alive. Microb. Cell 2, 219–224. doi:10/gfvj4v.
Vardi, A., Formiggini, F., Casotti, R., De Martino, A., Ribalet, F., Miralto, A., et al. (2006). A Stress Surveillance System Based on Calcium and Nitric Oxide in Marine Diatoms. PLoS Biol. 4, e60. doi:10/cwbg4q.
Villalba, J. D., Gomez, C., Medel, O., Sanchez, V., Carrero, J. C., Shibayama, M., et al. (2007). Programmed cell death in Entamoeba histolytica induced by the aminoglycoside G418. Microbiology 153, 3852–3863. doi:10/chdd7j.
Welburn, S. C., Macleod, E., Figarella, K., and Duzensko, M. (2006). Programmed cell death in African trypanosomes. Parasitology 132, S7–S18. doi:10/d2fv2g.
Xu, D.-H., Klesius, P. H., and Shoemaker, C. A. (2005). Cutaneous antibodies from channel catfish, Ictalurus punctatus (Rafinesque), immune to Ichthyophthirius multifiliis (Ich) may induce apoptosis of Ich theronts. J. Fish Dis. 28, 213–220. doi:10/dzhfs5.
