# Supplementary material for: The Distribution of Genes Associated With Regulated Cell Death Is Decoupled From the Mitochondrial Phenotypes Within Unicellular Eukaryotic Hosts
Source: Front Cell Dev Biol. 2020 Sep 23;8:536389. doi: 10.3389/fcell.2020.536389 (PMC7539657; doi:10.3389/fcell.2020.536389)
Supplement: Supplementary file 6 [file Table_2.XLSX]

## Sheet: broco_sum
	ortholog group ID	size
AIF_AMID ortho_groups: 4
	1014	95
	8707	42
	4630	37
	6093	8
API5 ortho_groups: 12
	14105	537
	26458	4
	21895	1
	2231	1
	22824	1
	3245	1
	3415	1
	3766	1
	6153	1
	9423	1
	908	1
	null	9
ATG101 ortho_groups: 3
	7161	33
	9353	1
	null	5
ATG11 ortho_groups: 3
	2379	24
	1891	1
	null	3
ATG12 ortho_groups: 3
	13272	38
	16814	1
	null	1
ATG13 ortho_groups: 4
	12831	24
	25622	2
	3197	1
	null	8
ATG1 ortho_groups: 2
	1891	16
	null	1
ATG3_10 ortho_groups: 6
	1665	70
	3698	20
	11440	2
	7907	1
	852	1
	null	5
ATG4 ortho_groups: 2
	4313	128
	null	3
ATG5 ortho_groups: 3
	2098	50
	36	1
	null	6
ATG7 ortho_groups: 2
	5883	60
	8122	1
ATG8 ortho_groups: 5
	1783	112
	7352	7
	21363	2
	7253	1
	null	15
BAX_INHIBITOR ortho_groups: 4
	12770	126
	12769	56
	12768	6
	null	17
BECLIN ortho_groups: 5
	3849	71
	5573	4
	10899	2
	5826	1
	null	2
BIR ortho_groups: 4
	4780	34
	20543	1
	7933	1
	null	5
DAD ortho_groups: 1
	1645	43
ENDOG ortho_groups: 8
	3369	380
	5536	4
	4892	3
	1406	2
	14541	1
	5048	1
	6004	1
	6564	1
METACASPASE ortho_groups: 26
	4011	379
	15263	6
	23269	2
	6770	2
	1039	1
	1273	1
	15061	1
	16692	1
	1812	1
	25567	1
	304	1
	351	1
	386	1
	4193	1
	5274	1
	6127	1
	630	1
	6588	1
	6861	1
	759	1
	7950	1
	8204	1
	8418	1
	8928	1
	938	1
	null	177
NACHT ortho_groups: 9
	1812	75
	2433	53
	3234	39
	2271	37
	386	12
	4619	1
	5621	1
	733	1
	null	44
NB_ARC ortho_groups: 15
	6177	18
	1427	9
	9750	7
	1106	5
	386	5
	6767	4
	3626	3
	7742	3
	5961	2
	1812	1
	2309	1
	3691	1
	8531	1
	9232	1
	null	18
NUC1 ortho_groups: 8
	3191	55
	4678	15
	125	1
	2199	1
	3369	1
	7168	1
	8313	1
	null	9
OMI_HTRA ortho_groups: 10
	8609	130
	8344	63
	2075	16
	2794	2
	417	2
	1013	1
	1993	1
	2519	1
	4892	1
		129876
TOR ortho_groups: 3
	1474	139
	8193	1
	null	4
TSN ortho_groups: 2
	7747	76
	8338	1
ZEN1 ortho_groups: 2
	6728	117
	null	9
